# Supplementary material for: Large-scale discovery of non-conventional peptides in grape (Vitis vinifera L.) through peptidogenomics
Source: Hortic Res. 2022 May 2;9:uhac023. doi: 10.1093/hr/uhac023 (PMC9070638; doi:10.1093/hr/uhac023)
Supplement: Web_Material_uhac023 [file web_material_uhac023.zip]

Archive with 2 entries (2 files):
- manuscript_marked-up.docx
- rebuttal letter.docx
